# Supplementary material for: Genome-wide survey reveals the genetic background of Xinjiang Brown cattle in China
Source: Front Genet. 2024 Jan 12;14:1348329. doi: 10.3389/fgene.2023.1348329 (PMC10811208; doi:10.3389/fgene.2023.1348329)
Supplement: Supplementary file 1 [file Table1.xlsx]

## Sheet: Table S1
Table S1 Overall Details of Individual Cattles
Breed	Sample ID	Sex	Raw base(G)	Coverage	Re-sequencing	Bioproject	BioSample	Link	Reference	Note
Kazakh	KZ1	Male	41.1	15.1334	Download	PRJNA379859	SAMN06698986	https://www.ncbi.nlm.nih.gov/bioproject/?term=PRJNA379859	https://www.ncbi.nlm.nih.gov/pmc/articles/PMC6002414/	Title of the Article:Whole-genome resequencing reveals world-wide ancestry and adaptive introgression events of domesticated cattle in East Asia
Kazakh	KZ2	Male	38.1	14.0287	Download	PRJNA379859	SAMN06698987
Kazakh	KZ3	Male	40.7	14.9861	Download	PRJNA379859	SAMN06698988
Kazakh	KZ4	Male	35.8	13.1819	Download	PRJNA379859	SAMN06698989
Kazakh	KZ5	Male	36.5	13.4396	Download	PRJNA379859	SAMN06698990
Kazakh	KZ6	Male	33.2	12.2245	Download	PRJNA379859	SAMN06698991
Kazakh	KZ7	Male	31.4	11.5617	Download	PRJNA379859	SAMN06698992
Kazakh	KZ8	Male	36.1	13.2923	Download	PRJNA379859	SAMN06698993
Kazakh	KZ9	Male	31.6	11.6354	Download	PRJNA379859	SAMN06698994
Brown Swiss	BS1	female	74.6	27.4683	Download	PRJEB28191	SAMEA6163189	https://www.ncbi.nlm.nih.gov/bioproject/?term=PRJEB28191	/	/
Brown Swiss	BS2	female	51.8	19.0732	Download	PRJEB28191	SAMEA6163190
Brown Swiss	BS3	female	51	18.7786	Download	PRJEB28191	SAMEA6163191
Brown Swiss	BS4	female	52.8	19.4414	Download	PRJEB28191	SAMEA6163192
Brown Swiss	BS5	female	40.1	14.7652	Download	PRJEB28191	SAMEA6163193
Brown Swiss	BS6	female	57	20.9879	Download	PRJEB28191	SAMEA6163194
Brown Swiss	BS7	female	68.2	25.1118	Download	PRJEB28191	SAMEA6163195
Brown Swiss	BS8	female	48.7	17.9317	Download	PRJEB28191	SAMEA6163196
Brown Swiss	BS9	female	41.3	15.207	Download	PRJEB28191	SAMEA6163197
Brown Swiss	BS10	female	50.1	18.4472	Download	PRJEB28191	SAMEA6163198
Brown Swiss	BS11	female	56.1	20.6565	Download	PRJEB28191	SAMEA7573539
Brown Swiss	BS12	female	41.8	15.3911	Download	PRJEB28191	SAMEA7573540
Brown Swiss	BS13	female	40.1	14.7652	Download	PRJEB28191	SAMEA7573541
Brown Swiss	BS14	female	46	16.9376	Download	PRJEB28191	SAMEA7573542
Brown Swiss	BS15	female	47.2	17.3794	Download	PRJEB28191	SAMEA7573543
Brown Swiss	BS16	female	55.9	20.5828	Download	PRJEB28191	SAMEA7573544
Brown Swiss	BS17	female	39.9	14.6915	Download	PRJEB28191	SAMEA7573555
Brown Swiss	BS18	female	40	14.7283	Download	PRJEB28191	SAMEA7573556
Brown Swiss	BS19	female	32.6	12.0036	Download	PRJEB28191	SAMEA7573557
Xinjiang Brown (housing type)	XBH1	female	16.7	6.14908	Download	PRJNA833533	SAMN28000117	https://www.ncbi.nlm.nih.gov/bioproject/?term=PRJNA833533	https://www.sciencedirect.com/science/article/abs/pii/S0378111922005443?via%3Dihub	Title of the Article:Whole genome resequencing reveals the genetic contribution of Kazakh and Swiss Brown cattle to a population of Xinjiang Brown cattle
Xinjiang Brown (housing type)	XBH2	female	17	6.25954	Download	PRJNA833533	SAMN28000118
Xinjiang Brown (housing type)	XBH3	female	31.1	11.4513	Download	PRJNA833533	SAMN28000119
Xinjiang Brown (housing type)	XBH4	female	20.2	7.43781	Download	PRJNA833533	SAMN28000120
Xinjiang Brown (housing type)	XBH5	female	21.7	7.99012	Download	PRJNA833533	SAMN28000121
Xinjiang Brown (housing type)	XBH6	female	20.8	7.65873	Download	PRJNA833533	SAMN28000122
Xinjiang Brown (housing type)	XBH7	female	20.1	7.40099	Download	PRJNA833533	SAMN28000149
Xinjiang Brown (housing type)	XBH8	female	19.5	7.18006	Download	PRJNA833533	SAMN28000150
Xinjiang Brown (housing type)	XBH9	female	18	6.62775	Download	PRJNA833533	SAMN28000151
Xinjiang Brown (housing type)	XBH10	female	18.3	6.73821	Download	PRJNA833533	SAMN28000152
Xinjiang Brown (housing type)	XBH11	female	18.5	6.81185	Download	PRJNA833533	SAMN28000153
Xinjiang Brown (housing type)	XBH12	female	22.3	8.21105	Download	PRJNA833533	SAMN28000154
Xinjiang Brown (housing type)	XBH13	female	19.2	7.0696	Download	PRJNA833533	SAMN28000155
Xinjiang Brown (housing type)	XBH14	female	19.5	7.18006	Download	PRJNA833533	SAMN28000156
Xinjiang Brown (housing type)	XBH15	female	15.2	5.59677	Download	PRJNA833533	SAMN28000157
Xinjiang Brown (housing type)	XBH16	female	15.7	5.78087	Download	PRJNA833533	SAMN28000158
Xinjiang Brown (housing type)	XBH17	female	17.1	6.29636	Download	PRJNA833533	SAMN28000159
Xinjiang Brown (housing type)	XBH18	female	18.2	6.70139	Download	PRJNA833533	SAMN28000160
Xinjiang Brown (housing type)	XBH19	female	19.3	7.10642	Download	PRJNA833533	SAMN28000161
Xinjiang Brown (housing type)	XBH20	female	17.9	6.59093	Download	PRJNA833533	SAMN28000162
wild Yak	Q01	female	93.7	35.4234	Download	PRJNA670822	SAMN16622197	https://www.ncbi.nlm.nih.gov/bioproject/PRJNA899924	https://www.ncbi.nlm.nih.gov/pmc/articles/PMC7590491/	Title of the Article:Whole-genome resequencing provides insights into the evolution and divergence of the native domestic yaks of the Qinghai–Tibet Plateau
Xinjiang Brown (grazing type)		female	66.68	12.36	SLAF-seq	PRJNA1059141	SAMN39200239-SAMN39200368 SRR27389982-SRR27389949	https://www.ncbi.nlm.nih.gov/bioproject/?term=PRJNA1059141		Release date 2025-01-01

## Sheet: Table S2
Table S2 Characteristics of 130 XBG cattle SLAF sequencing data
Sample ID	Total Reads	GC Percentage(%)	Q30 Percentage(%)
N0021	2574638	46.85	93.48
N0023	2526688	46.49	93.01
N0024	5035690	46.03	93.05
N0025	2651949	46.84	93.4
N0027	3632870	45.92	93.78
N0028	3921852	45.7	93.17
N0029	3703885	46.08	93.79
N0030	2457262	46.89	93.33
N0031	2832652	46	93.01
N0032	3971460	45.86	92.94
N0033	3090254	46.18	92.92
N0034	3338235	45.93	92.95
N0035	2686088	46.47	93.09
N0036	3565965	46.5	93.51
N0037	3875953	46.12	93.08
N0038	2061442	46.7	93.3
N0039	3076751	46.52	93.06
N0040	3936223	46.25	93.11
N0041	3614604	47.39	94.04
N0042	2841090	47.23	93.25
N0043	1661853	46.62	93.46
N0044	6483403	45.4	92.49
N0048	4074010	46.17	92.62
N0050	1774676	46.39	93.22
N0052	5323906	45.46	92.12
N0053	4543046	45.11	92.87
N0054	6844290	44.01	92.55
N0055	6311761	45.45	92.27
N0056	3226507	47.01	93.85
N0057	3957969	44.91	92.29
N0058	3109531	45.42	92.63
N0060	4148867	45.3	92.79
N0061	2326769	47.68	94.21
N0062	2718630	45.86	92.71
N0063	3489335	45.77	92.78
N0064	6977631	44.06	91.75
N0066	4560642	44.86	88.91
N0067	5244867	45.42	89.84
N0068	5549459	44.91	88.52
N0069	6165793	44	87.97
N0072	3847876	44.93	89.13
N0073	5373383	44.16	89.05
N0074	6693598	47.7	93.87
N0075	6121777	47.23	94.01
N0076	3817654	47.82	94.04
N0077	8310741	43.08	92.41
N0078	6707748	43.66	92.58
N0079	8310512	46.86	93.94
N0080	5568270	46.09	94.01
N0081	5974915	46.92	94.02
N0082	5429839	47.15	93.8
N0083	10187505	42.7	89.19
N0084	9669908	43.07	89.2
N0085	6204816	47.09	93.93
N0086	7315159	46.92	93.89
N0087	7335598	47.1	93.9
N0088	5584343	47.04	93.87
N0089	5096703	47.34	93.86
N0090	6114920	47.23	93.78
N0095	7734114	45.92	93.85
N0096	7747123	45.86	93.83
N0097	5686480	45.96	93.69
N0098	4916318	48.01	93.56
N0099	3415904	48.45	93.82
N0100	6567345	46.56	93.83
N0101	3208153	47.29	93.74
N0102	2445188	48.35	93.55
N0103	3487123	47.89	93.64
N0104	6971365	47.91	93.57
N0105	3553141	47.75	93.66
N0106	4896889	45.9	93.62
N0107	2795287	47.24	93.69
N0108	2232602	46.95	94.19
N0109	2404215	46.71	94
N0110	2524513	45.55	93.78
N0111	5570479	42.99	92.43
N0114	3014993	49.16	93.63
N0115	2451805	48.69	93.52
N0116	2473380	48.47	93.51
N0117	2550792	48.16	93.66
N0118	2693933	48.45	93.47
N0120	6155012	46.98	93.37
N0121	2531248	48.46	93.84
N0122	6799712	46.53	92.77
N0123	9853971	47.11	93.59
N0124	5076688	46.36	93.6
N0125	3172398	46.63	93.94
N0126	6250146	44.34	92.52
N0127	5135160	45.55	92.43
N0128	3612144	46.89	93.38
N0129	5418802	46.1	93
N0130	7762536	46.33	93.12
N0131	7208438	46.28	93.45
N0132	5566939	44.56	92.67
N0133	6090780	45.44	92.98
N0135	4440662	45.73	94.03
N0136	5453455	45.06	92.47
N0137	4725470	45.64	93.01
N0138	4950345	45.5	92.73
N0139	6583334	44.92	92.81
N0140	5830313	45.67	93.23
N0141	6614508	45.71	93
N0142	5507703	45.35	93.07
N0143	7346414	44.76	92.95
N0145	4946917	46.1	92.44
N0146	5743828	45.58	92.19
N0147	6490104	45.13	92.21
N0149	6029721	45.04	92.07
N0150	9869063	44.37	92.39
N0151	7114439	44.21	92.56
N0152	6202126	44.77	92.11
N0153	4586496	46.09	93.1
N0154	3750168	46.06	92.28
N0155	3897174	45.94	92.39
N0156	2700166	45.16	93.85
N0157	3793015	45.84	92.2
N0158	4131432	46	92.49
N0159	5314174	45.48	92.55
N0160	4624152	45.06	92.45
N0161	5083503	46	92.25
N0162	6608236	46.34	92.28
N0163	5575565	46.37	92.11
N0164	7591891	44.92	91.79
N0165	5209725	46.27	91.88
N0166	5265155	43.72	92.94
N0167	5664034	45.81	91.79
N0168	8648414	44.07	92.24
N0170	10777757	43.96	92.22
N0172	10119536	43.8	91.58
N0173	9074962	44.02	92.2

## Sheet: Table S3
Table S3 Characteristics of 130 XBG cattle SLAF tags
Sample ID	BMK ID	SLAF number	Total depth	Average depth
N0021	N0021	288694	1964951	6.8063
N0023	N0023	285070	1933108	6.7812
N0024	N0024	374240	4027583	10.762
N0025	N0025	280963	2043885	7.2746
N0027	N0027	327790	2889035	8.8137
N0028	N0028	331876	3243057	9.7719
N0029	N0029	331857	2961374	8.9236
N0030	N0030	274394	1868786	6.8106
N0031	N0031	288228	2234390	7.7522
N0032	N0032	347532	3242568	9.3303
N0033	N0033	314906	2368187	7.5203
N0034	N0034	332279	2641478	7.9496
N0035	N0035	290585	2125327	7.314
N0036	N0036	338320	2775900	8.205
N0037	N0037	338315	3054321	9.028
N0038	N0038	262960	1519326	5.7778
N0039	N0039	314711	2374400	7.5447
N0040	N0040	337919	3017921	8.9309
N0041	N0041	328640	2832033	8.6174
N0042	N0042	297365	2162185	7.2711
N0043	N0043	253228	1276796	5.0421
N0044	N0044	405558	5796615	14.2929
N0048	N0048	340527	3434319	10.0853
N0050	N0050	238136	1347912	5.6603
N0052	N0052	359004	4665130	12.9946
N0053	N0053	335186	4000016	11.9337
N0054	N0054	347158	6169683	17.772
N0055	N0055	390848	5508171	14.0929
N0056	N0056	342682	2407956	7.0268
N0057	N0057	319689	3479982	10.8855
N0058	N0058	301931	2680948	8.8793
N0060	N0060	333743	3536221	10.5956
N0061	N0061	279572	1753589	6.2724
N0062	N0062	299462	2199188	7.3438
N0063	N0063	327072	2911570	8.9019
N0064	N0064	368542	6483532	17.5924
N0066	N0066	340679	4142377	12.1592
N0067	N0067	339770	4810736	14.1588
N0068	N0068	354830	5099464	14.3716
N0069	N0069	334756	5790444	17.2975
N0072	N0072	337255	3389159	10.0492
N0073	N0073	383082	4815799	12.5712
N0074	N0074	377464	5776129	15.3025
N0075	N0075	368160	5162146	14.0215
N0076	N0076	299293	3125004	10.4413
N0077	N0077	378048	7889720	20.8696
N0078	N0078	357975	6295257	17.5857
N0079	N0079	361171	7471950	20.6881
N0080	N0080	315424	4988003	15.8136
N0081	N0081	352358	5115372	14.5175
N0082	N0082	349054	4680255	13.4084
N0083	N0083	434926	9623594	22.127
N0084	N0084	420732	9149510	21.7466
N0085	N0085	328284	5532730	16.8535
N0086	N0086	343773	6620320	19.2578
N0087	N0087	378553	6232096	16.4629
N0088	N0088	345991	4714076	13.6249
N0089	N0089	330289	4284099	12.9708
N0090	N0090	340664	5428637	15.9355
N0095	N0095	369401	6898180	18.674
N0096	N0096	365733	6868762	18.7808
N0097	N0097	318553	5140614	16.1374
N0098	N0098	383158	3844703	10.0342
N0099	N0099	325704	2552252	7.8361
N0100	N0100	362627	5703387	15.728
N0101	N0101	316428	2494252	7.8825
N0102	N0102	282167	1896658	6.7218
N0103	N0103	330088	2798502	8.478
N0104	N0104	447465	5478456	12.2433
N0105	N0105	338677	2838814	8.3821
N0106	N0106	376384	4141845	11.0043
N0107	N0107	306193	2155957	7.0412
N0108	N0108	283063	1793817	6.3372
N0109	N0109	296826	1853842	6.2456
N0110	N0110	289061	2071649	7.1668
N0111	N0111	323610	5332586	16.4784
N0114	N0114	283274	2294457	8.0998
N0115	N0115	257995	1850671	7.1733
N0116	N0116	263264	1931537	7.3369
N0117	N0117	287108	2009482	6.999
N0118	N0118	268949	2151697	8.0004
N0120	N0120	393010	5286706	13.4518
N0121	N0121	268445	1872256	6.9744
N0122	N0122	407216	5962798	14.6428
N0123	N0123	454634	8385818	18.4452
N0124	N0124	380097	4290669	11.2884
N0125	N0125	333514	2517061	7.5471
N0126	N0126	367892	5715653	15.5362
N0127	N0127	358589	4488092	12.516
N0128	N0128	342559	2928681	8.5494
N0129	N0129	409964	4521091	11.028
N0130	N0130	417646	6805483	16.2949
N0131	N0131	427355	6209773	14.5307
N0132	N0132	373541	5001250	13.3888
N0133	N0133	379688	5436851	14.3193
N0135	N0135	367524	3760880	10.233
N0136	N0136	371844	4766552	12.8187
N0137	N0137	370798	4135426	11.1528
N0138	N0138	357523	4316735	12.074
N0139	N0139	371270	6004516	16.1729
N0140	N0140	377650	4970674	13.1621
N0141	N0141	389225	5602128	14.393
N0142	N0142	363283	4946892	13.6172
N0143	N0143	367712	6539654	17.7847
N0145	N0145	375712	4186317	11.1424
N0146	N0146	370587	5070904	13.6834
N0147	N0147	375873	5752930	15.3055
N0149	N0149	355880	5429718	15.2572
N0150	N0150	406827	9057266	22.2632
N0151	N0151	371312	6518240	17.5546
N0152	N0152	357071	5627900	15.7613
N0153	N0153	339907	3972991	11.6885
N0154	N0154	310363	3161512	10.1865
N0155	N0155	323923	3400362	10.4974
N0156	N0156	335926	2353482	7.006
N0157	N0157	313566	3293056	10.502
N0158	N0158	329631	3590640	10.8929
N0159	N0159	351808	4645432	13.2045
N0160	N0160	341301	4144201	12.1424
N0161	N0161	356383	4363652	12.2443
N0162	N0162	384921	5696202	14.7984
N0163	N0163	364497	4757564	13.0524
N0164	N0164	380162	6934672	18.2414
N0165	N0165	355075	4449785	12.532
N0166	N0166	342276	4782467	13.9725
N0167	N0167	363300	5019317	13.8159
N0168	N0168	363391	8218510	22.6162
N0170	N0170	381136	10241865	26.8719
N0172	N0172	394257	9548379	24.2187
N0173	N0173	403188	8617651	21.3738

## Sheet: Table S4
Table S4 Characteristics of 130 XBG cattle Polymorphic SLAF tags
Chromosome ID	SLAF number	Polymorphic SLAF
AC_000158.1	16448	15124
AC_000159.1	14513	13313
AC_000160.1	14304	12976
AC_000161.1	13161	12128
AC_000162.1	13220	12102
AC_000163.1	11817	10730
AC_000164.1	12385	11256
AC_000165.1	12916	11856
AC_000166.1	10826	9918
AC_000167.1	12206	11135
AC_000168.1	12737	11758
AC_000169.1	8996	8386
AC_000170.1	10998	10082
AC_000171.1	9144	8408
AC_000172.1	9752	8803
AC_000173.1	9625	8929
AC_000174.1	8362	7677
AC_000175.1	8566	7828
AC_000176.1	8436	7762
AC_000177.1	7807	6858
AC_000178.1	8645	7909
AC_000179.1	7728	7129
AC_000180.1	6217	5864
AC_000181.1	7174	6655
AC_000182.1	5842	5012
AC_000183.1	6229	5275
AC_000184.1	5359	4903
AC_000185.1	5603	5247
AC_000186.1	6330	5955
AC_000187.1	16574	12804
NC_006853.1	12	12
NW_003097897.1	1	1
NW_003097899.1	1	0
NW_003097911.1	1	1
NW_003097950.1	1	1
NW_003098005.1	1	1
NW_003098081.1	1	1
NW_003098083.1	1	1
NW_003098127.1	1	1
NW_003098184.1	1	1
NW_003098199.1	1	1
NW_003098212.1	1	0
NW_003098302.1	1	1
NW_003098392.1	1	1
NW_003098435.1	1	1
NW_003098521.1	1	0
NW_003098659.1	1	1
NW_003098660.1	1	1
NW_003098804.1	1	1
NW_003098938.1	1	1
NW_003098939.1	1	1
NW_003098944.1	2	2
NW_003098945.1	1	0
NW_003098946.1	1	1
NW_003098948.1	1	0
NW_003098953.1	2	1
NW_003098956.1	1	1
NW_003098958.1	2	2
NW_003098962.1	1	1
NW_003098965.1	1	1
NW_003098969.1	1	1
NW_003098972.1	1	1
NW_003098974.1	1	1
NW_003098976.1	2	2
NW_003098979.1	1	1
NW_003098990.1	1	1
NW_003098992.1	1	1
NW_003099000.1	1	1
NW_003099002.1	1	1
NW_003099005.1	1	1
NW_003099007.1	1	1
NW_003099009.1	2	2
NW_003099011.1	1	1
NW_003099012.1	1	1
NW_003099014.1	2	2
NW_003099026.1	2	2
NW_003099029.1	2	2
NW_003099030.1	1	1
NW_003099036.1	1	1
NW_003099042.1	1	1
NW_003099043.1	1	1
NW_003099051.1	1	1
NW_003099053.1	1	1
NW_003099057.1	1	1
NW_003099064.1	1	1
NW_003099070.1	1	1
NW_003099079.1	1	1
NW_003099083.1	1	1
NW_003099098.1	1	1
NW_003099107.1	2	2
NW_003099126.1	2	2
NW_003099128.1	1	1
NW_003099129.1	1	1
NW_003099135.1	1	0
NW_003099136.1	1	1
NW_003099139.1	1	1
NW_003099141.1	1	1
NW_003099142.1	1	1
NW_003099150.1	1	0
NW_003099153.1	1	1
NW_003099166.1	1	1
NW_003099167.1	21	20
NW_003099168.1	2	2
NW_003099169.1	1	1
NW_003099170.1	18	17
NW_003099171.1	6	5
NW_003099172.1	2	1
NW_003099173.1	1	1
NW_003099174.1	6	4
NW_003099175.1	25	25
NW_003099176.1	2	2
NW_003099177.1	3	3
NW_003099178.1	13	13
NW_003099179.1	14	14
NW_003099182.1	3	3
NW_003099183.1	7	7
NW_003099184.1	2	2
NW_003099185.1	8	8
NW_003099186.1	2	2
NW_003099188.1	7	7
NW_003099189.1	16	16
NW_003099194.1	1	1
NW_003099198.1	1	1
NW_003099201.1	1	1
NW_003099202.1	1	1
NW_003099207.1	1	1
NW_003099208.1	1	1
NW_003099211.1	1	1
NW_003099219.1	1	1
NW_003099226.1	1	1
NW_003099227.1	1	1
NW_003099231.1	1	1
NW_003099232.1	1	1
NW_003099233.1	1	1
NW_003099235.1	1	1
NW_003099240.1	4	4
NW_003099242.1	1	1
NW_003099244.1	2	2
NW_003099249.1	1	1
NW_003099251.1	1	1
NW_003099252.1	3	3
NW_003099261.1	1	1
NW_003099269.1	2	2
NW_003099271.1	1	1
NW_003099274.1	2	2
NW_003099275.1	1	1
NW_003099276.1	1	1
NW_003099282.1	1	1
NW_003099297.1	1	0
NW_003099298.1	3	3
NW_003099302.1	1	1
NW_003099303.1	2	2
NW_003099313.1	1	1
NW_003099317.1	1	1
NW_003099332.1	1	1
NW_003099334.1	1	1
NW_003099337.1	2	2
NW_003099340.1	1	1
NW_003099351.1	1	1
NW_003099359.1	1	1
NW_003099362.1	1	1
NW_003099363.1	1	1
NW_003099364.1	2	2
NW_003099365.1	1	1
NW_003099370.1	1	1
NW_003099372.1	1	1
NW_003099373.1	1	1
NW_003099382.1	2	2
NW_003099386.1	1	1
NW_003099390.1	1	1
NW_003099398.1	1	1
NW_003099401.1	1	1
NW_003099408.1	3	3
NW_003099418.1	1	1
NW_003099429.1	1	1
NW_003099438.1	2	2
NW_003099439.1	3	3
NW_003099446.1	1	1
NW_003099452.1	1	1
NW_003099455.1	1	1
NW_003099457.1	2	2
NW_003099458.1	1	1
NW_003099465.1	1	1
NW_003099468.1	1	1
NW_003099469.1	1	1
NW_003099473.1	1	1
NW_003099488.1	1	1
NW_003099493.1	1	1
NW_003099500.1	2	2
NW_003099507.1	3	3
NW_003099509.1	3	3
NW_003099516.1	1	1
NW_003099518.1	1	1
NW_003099520.1	1	1
NW_003099529.1	1	1
NW_003099531.1	1	1
NW_003099541.1	2	2
NW_003099544.1	2	2
NW_003099545.1	1	1
NW_003099547.1	1	1
NW_003099548.1	1	1
NW_003099550.1	1	1
NW_003099551.1	1	1
NW_003099562.1	3	2
NW_003099575.1	1	1
NW_003099576.1	1	1
NW_003099589.1	1	1
NW_003099590.1	1	1
NW_003099595.1	1	1
NW_003099596.1	1	1
NW_003099604.1	1	1
NW_003099608.1	1	1
NW_003099609.1	1	1
NW_003099614.1	1	1
NW_003099622.1	1	1
NW_003099623.1	1	1
NW_003099627.1	1	1
NW_003099634.1	1	1
NW_003099648.1	1	1
NW_003099651.1	1	1
NW_003099664.1	1	1
NW_003099669.1	1	1
NW_003099670.1	2	2
NW_003099676.1	1	1
NW_003099677.1	1	1
NW_003099678.1	1	1
NW_003099685.1	2	2
NW_003099693.1	1	1
NW_003099697.1	1	1
NW_003099701.1	1	1
NW_003099710.1	1	1
NW_003099715.1	3	3
NW_003099723.1	1	1
NW_003099730.1	1	1
NW_003099731.1	1	1
NW_003099736.1	1	1
NW_003099739.1	1	1
NW_003099753.1	1	1
NW_003099759.1	1	1
NW_003099765.1	1	1
NW_003099769.1	1	0
NW_003099771.1	1	1
NW_003099797.1	1	1
NW_003099803.1	1	1
NW_003099810.1	2	2
NW_003099818.1	1	1
NW_003099821.1	1	1
NW_003099829.1	1	1
NW_003099835.1	1	1
NW_003099837.1	1	1
NW_003099840.1	2	2
NW_003099847.1	1	1
NW_003099848.1	2	2
NW_003099851.1	1	1
NW_003099858.1	2	2
NW_003099868.1	1	1
NW_003099870.1	1	1
NW_003099871.1	1	1
NW_003099872.1	1	1
NW_003099874.1	1	1
NW_003099882.1	1	1
NW_003099886.1	1	1
NW_003099887.1	1	1
NW_003099894.1	1	1
NW_003099897.1	1	1
NW_003099917.1	1	1
NW_003099925.1	1	1
NW_003099930.1	1	1
NW_003099932.1	1	1
NW_003099935.1	1	1
NW_003099938.1	1	1
NW_003099942.1	1	1
NW_003099944.1	1	1
NW_003099952.1	2	1
NW_003099955.1	2	2
NW_003099978.1	2	2
NW_003099979.1	1	1
NW_003099984.1	1	1
NW_003099985.1	1	1
NW_003099992.1	1	1
NW_003099999.1	1	1
NW_003100001.1	1	1
NW_003100002.1	1	1
NW_003100021.1	1	0
NW_003100039.1	1	1
NW_003100045.1	1	1
NW_003100054.1	1	1
NW_003100067.1	10	8
NW_003100074.1	1	1
NW_003100083.1	1	1
NW_003100093.1	2	2
NW_003100099.1	2	2
NW_003100102.1	1	1
NW_003100109.1	1	1
NW_003100112.1	2	2
NW_003100116.1	3	3
NW_003100117.1	1	1
NW_003100120.1	1	1
NW_003100121.1	1	1
NW_003100126.1	2	1
NW_003100137.1	1	1
NW_003100142.1	2	2
NW_003100146.1	1	1
NW_003100147.1	1	1
NW_003100160.1	1	1
NW_003100164.1	1	1
NW_003100169.1	1	1
NW_003100173.1	4	4
NW_003100175.1	4	4
NW_003100188.1	1	0
NW_003100198.1	1	0
NW_003100202.1	4	3
NW_003100203.1	1	1
NW_003100205.1	2	2
NW_003100208.1	2	2
NW_003100216.1	1	1
NW_003100228.1	2	2
NW_003100231.1	11	10
NW_003100240.1	1	1
NW_003100246.1	2	2
NW_003100248.1	2	2
NW_003100249.1	1	0
NW_003100269.1	1	1
NW_003100270.1	3	3
NW_003100281.1	1	1
NW_003100289.1	1	1
NW_003100298.1	1	1
NW_003100301.1	3	3
NW_003100317.1	2	2
NW_003100323.1	1	1
NW_003100330.1	1	1
NW_003100344.1	1	0
NW_003100355.1	1	1
NW_003100359.1	3	3
NW_003100361.1	1	1
NW_003100363.1	1	1
NW_003100364.1	1	1
NW_003100373.1	1	1
NW_003100383.1	2	2
NW_003100389.1	2	2
NW_003100412.1	2	2
NW_003100415.1	3	3
NW_003100416.1	3	2
NW_003100420.1	1	1
NW_003100432.1	1	0
NW_003100433.1	1	1
NW_003100442.1	1	0
NW_003100453.1	4	4
NW_003100454.1	1	1
NW_003100456.1	1	1
NW_003100457.1	1	1
NW_003100469.1	5	3
NW_003100478.1	1	1
NW_003100479.1	2	2
NW_003100481.1	3	2
NW_003100487.1	2	1
NW_003100488.1	1	0
NW_003100494.1	2	2
NW_003100495.1	2	1
NW_003100496.1	1	1
NW_003100497.1	1	1
NW_003100498.1	2	2
NW_003100499.1	3	3
NW_003100500.1	2	2
NW_003100501.1	1	1
NW_003100502.1	3	3
NW_003100503.1	2	2
NW_003100506.1	2	2
NW_003100507.1	1	1
NW_003100509.1	1	0
NW_003100510.1	4	4
NW_003100511.1	7	7
NW_003100513.1	3	3
NW_003100515.1	2	2
NW_003100516.1	3	3
NW_003100519.1	1	0
NW_003100520.1	1	1
NW_003100526.1	1	1
NW_003100527.1	3	3
NW_003100532.1	2	2
NW_003100537.1	1	1
NW_003100538.1	1	1
NW_003100547.1	4	3
NW_003100550.1	3	3
NW_003100551.1	1	1
NW_003100552.1	1	0
NW_003100554.1	1	1
NW_003100556.1	1	1
NW_003100560.1	1	1
NW_003100561.1	2	1
NW_003100562.1	1	1
NW_003100565.1	2	2
NW_003100566.1	2	2
NW_003100570.1	1	1
NW_003100580.1	1	1
NW_003100587.1	1	1
NW_003100589.1	1	0
NW_003100612.1	1	1
NW_003100617.1	1	1
NW_003100630.1	1	1
NW_003100631.1	4	3
NW_003100632.1	1	1
NW_003100633.1	6	5
NW_003100635.1	1	0
NW_003100637.1	2	1
NW_003100638.1	1	0
NW_003100639.1	1	0
NW_003100650.1	5	2
NW_003100656.1	2	2
NW_003100663.1	9	9
NW_003100664.1	1	1
NW_003100666.1	2	1
NW_003100679.1	1	1
NW_003100680.1	6	6
NW_003100681.1	1	1
NW_003100689.1	2	2
NW_003100690.1	1	1
NW_003100692.1	7	6
NW_003100693.1	1	1
NW_003100695.1	3	3
NW_003100697.1	2	2
NW_003100700.1	1	1
NW_003100701.1	1	1
NW_003100704.1	3	2
NW_003100705.1	1	1
NW_003100719.1	1	1
NW_003100720.1	1	1
NW_003100724.1	2	2
NW_003100725.1	4	4
NW_003100726.1	8	8
NW_003100728.1	5	5
NW_003100730.1	1	1
NW_003100731.1	1	1
NW_003100732.1	1	0
NW_003100739.1	1	1
NW_003100743.1	1	0
NW_003100747.1	1	1
NW_003100749.1	1	1
NW_003100754.1	1	1
NW_003100755.1	1	1
NW_003100762.1	1	1
NW_003100764.1	2	2
NW_003100765.1	4	4
NW_003100770.1	1	1
NW_003100773.1	2	2
NW_003100777.1	2	2
NW_003100780.1	1	1
NW_003100791.1	1	1
NW_003100793.1	2	2
NW_003100794.1	1	1
NW_003100801.1	1	1
NW_003100802.1	2	1
NW_003100803.1	1	1
NW_003100806.1	1	1
NW_003100807.1	1	1
NW_003100808.1	1	1
NW_003100822.1	2	2
NW_003100823.1	1	1
NW_003100827.1	1	1
NW_003100840.1	1	1
NW_003100843.1	1	1
NW_003100844.1	2	1
NW_003100845.1	1	1
NW_003100852.1	1	1
NW_003100853.1	1	1
NW_003100858.1	1	1
NW_003100864.1	2	2
NW_003100865.1	1	1
NW_003100866.1	2	2
NW_003100871.1	1	1
NW_003100874.1	3	3
NW_003100876.1	2	2
NW_003100878.1	1	1
NW_003100879.1	2	1
NW_003100880.1	2	1
NW_003100881.1	3	3
NW_003100882.1	1	1
NW_003100883.1	6	6
NW_003100888.1	4	4
NW_003100890.1	1	1
NW_003100893.1	3	3
NW_003100897.1	1	1
NW_003100899.1	7	6
NW_003100900.1	4	4
NW_003100901.1	1	1
NW_003100902.1	1	1
NW_003100903.1	1	1
NW_003101068.1	1	0
NW_003101083.1	1	0
NW_003101103.1	2	2
NW_003101113.1	1	0
NW_003101120.1	1	0
NW_003101122.1	1	0
NW_003101125.1	1	1
NW_003101128.1	3	3
NW_003101132.1	1	0
NW_003101133.1	2	0
Total	302784	274576

## Sheet: Table S5
Table S5 Characteristics of 130 XBG cattle SNP calling
Sample ID	BMK ID	SNP num	Integrity	Heter ratio
N0021	N0021	1399011	0.2891	0.0586
N0023	N0023	1378015	0.2847	0.059
N0024	N0024	1793247	0.3705	0.0702
N0025	N0025	1372340	0.2836	0.06
N0027	N0027	1552100	0.3207	0.0644
N0028	N0028	1527160	0.3156	0.0588
N0029	N0029	1584064	0.3273	0.0646
N0030	N0030	1335264	0.2759	0.0573
N0031	N0031	1368685	0.2828	0.0554
N0032	N0032	1618927	0.3345	0.0666
N0033	N0033	1535923	0.3174	0.0627
N0034	N0034	1563394	0.323	0.0623
N0035	N0035	1377336	0.2846	0.0584
N0036	N0036	1634434	0.3377	0.0589
N0037	N0037	1620059	0.3348	0.0631
N0038	N0038	1284907	0.2655	0.0557
N0039	N0039	1527058	0.3155	0.0589
N0040	N0040	1667056	0.3445	0.0638
N0041	N0041	1572786	0.325	0.0642
N0042	N0042	1462022	0.3021	0.0588
N0043	N0043	1198356	0.2476	0.0519
N0044	N0044	1706678	0.3527	0.0736
N0048	N0048	1522683	0.3146	0.0632
N0050	N0050	1146527	0.2369	0.0514
N0052	N0052	1562463	0.3229	0.0635
N0053	N0053	1444447	0.2985	0.0618
N0054	N0054	1476225	0.305	0.0615
N0055	N0055	1715429	0.3545	0.0678
N0056	N0056	1618019	0.3343	0.0655
N0057	N0057	1372184	0.2835	0.0601
N0058	N0058	1289660	0.2665	0.0581
N0060	N0060	1470958	0.3039	0.062
N0061	N0061	1334459	0.2757	0.0587
N0062	N0062	1351037	0.2792	0.0577
N0063	N0063	1456952	0.3011	0.0599
N0064	N0064	1466135	0.3029	0.0707
N0066	N0066	1355094	0.28	0.076
N0067	N0067	1356783	0.2804	0.0776
N0068	N0068	1394442	0.2881	0.0763
N0069	N0069	1273357	0.2631	0.0658
N0072	N0072	1365658	0.2822	0.0675
N0073	N0073	1530251	0.3162	0.0745
N0074	N0074	1746759	0.3609	0.0637
N0075	N0075	1739124	0.3594	0.0612
N0076	N0076	1460572	0.3018	0.0613
N0077	N0077	1409120	0.2912	0.0775
N0078	N0078	1393487	0.2879	0.0673
N0079	N0079	1645143	0.3399	0.0636
N0080	N0080	1420300	0.2935	0.0552
N0081	N0081	1657447	0.3425	0.0646
N0082	N0082	1594634	0.3295	0.0586
N0083	N0083	1585331	0.3276	0.102
N0084	N0084	1555845	0.3215	0.0918
N0085	N0085	1470922	0.3039	0.0587
N0086	N0086	1538687	0.3179	0.063
N0087	N0087	1811089	0.3742	0.065
N0088	N0088	1658631	0.3427	0.0648
N0089	N0089	1582065	0.3269	0.0603
N0090	N0090	1542248	0.3187	0.0658
N0095	N0095	1636679	0.3382	0.0644
N0096	N0096	1649317	0.3408	0.0692
N0097	N0097	1415644	0.2925	0.0594
N0098	N0098	1866869	0.3858	0.0685
N0099	N0099	1620875	0.3349	0.057
N0100	N0100	1682233	0.3476	0.0648
N0101	N0101	1524532	0.315	0.0606
N0102	N0102	1345461	0.278	0.0555
N0103	N0103	1546451	0.3195	0.062
N0104	N0104	2221492	0.459	0.1104
N0105	N0105	1590559	0.3287	0.0627
N0106	N0106	1697372	0.3507	0.0666
N0107	N0107	1455084	0.3007	0.0547
N0108	N0108	1248276	0.2579	0.0586
N0109	N0109	1337339	0.2763	0.0578
N0110	N0110	1260389	0.2604	0.0486
N0111	N0111	1090104	0.2252	0.0858
N0114	N0114	1393701	0.288	0.0601
N0115	N0115	1278517	0.2642	0.0573
N0116	N0116	1257904	0.2599	0.0572
N0117	N0117	1351548	0.2793	0.0561
N0118	N0118	1281789	0.2649	0.0564
N0120	N0120	1758323	0.3633	0.0632
N0121	N0121	1327865	0.2744	0.0556
N0122	N0122	1776707	0.3671	0.0744
N0123	N0123	2144020	0.443	0.0834
N0124	N0124	1710844	0.3535	0.0683
N0125	N0125	1551906	0.3207	0.0584
N0126	N0126	1558453	0.322	0.0752
N0127	N0127	1598193	0.3302	0.0675
N0128	N0128	1549886	0.3203	0.0859
N0129	N0129	1803487	0.3727	0.0727
N0130	N0130	1833447	0.3788	0.0769
N0131	N0131	1883342	0.3892	0.0715
N0132	N0132	1582393	0.327	0.0727
N0133	N0133	1655748	0.3421	0.0703
N0135	N0135	1590719	0.3287	0.0691
N0136	N0136	1645651	0.34	0.0704
N0137	N0137	1624301	0.3356	0.0871
N0138	N0138	1554551	0.3212	0.071
N0139	N0139	1605050	0.3317	0.0692
N0140	N0140	1686749	0.3485	0.0703
N0141	N0141	1742518	0.3601	0.071
N0142	N0142	1583450	0.3272	0.0709
N0143	N0143	1583277	0.3272	0.0722
N0145	N0145	1705226	0.3524	0.0707
N0146	N0146	1624678	0.3357	0.072
N0147	N0147	1645776	0.3401	0.0716
N0149	N0149	1527873	0.3157	0.0697
N0150	N0150	1740184	0.3596	0.0793
N0151	N0151	1568151	0.324	0.0769
N0152	N0152	1516047	0.3133	0.0699
N0153	N0153	1540317	0.3183	0.0664
N0154	N0154	1378115	0.2848	0.0634
N0155	N0155	1427780	0.295	0.0643
N0156	N0156	1349644	0.2789	0.0663
N0157	N0157	1381577	0.2855	0.0655
N0158	N0158	1443135	0.2982	0.0637
N0159	N0159	1568379	0.3241	0.0729
N0160	N0160	1453711	0.3004	0.0699
N0161	N0161	1598800	0.3304	0.0684
N0162	N0162	1773322	0.3664	0.0724
N0163	N0163	1678792	0.3469	0.0711
N0164	N0164	1607937	0.3322	0.0706
N0165	N0165	1620154	0.3348	0.07
N0166	N0166	1406551	0.2906	0.0706
N0167	N0167	1588452	0.3282	0.0717
N0168	N0168	1397984	0.2889	0.0756
N0170	N0170	1486367	0.3071	0.0786
N0172	N0172	1540691	0.3184	0.0821
N0173	N0173	1505080	0.311	0.0845
Total_SNP	4839549

## Sheet: Table S6
Table S6 The position of the SNPs in the gene structures and annotations of the SNPs in the exons
#Region	Type	N0021	N0023	N0024	N0025	N0027	N0028	N0029	N0030	N0031	N0032	N0033	N0034	N0035	N0036	N0037	N0038	N0039	N0040	N0041	N0042	N0043	N0044	N0048	N0050	N0052	N0053	N0054	N0055	N0056	N0057	N0058	N0060	N0061	N0062	N0063	N0064	N0066	N0067	N0068	N0069	N0072	N0073	N0074	N0075	N0076	N0077	N0078	N0079
--	INTERGENIC	174304	173868	244483	186286	208394	181656	216017	173491	161691	206599	199303	200507	166907	208115	207139	161789	190002	220162	196561	182515	138156	214048	177003	135508	179891	164692	176636	206334	235579	151997	141527	172086	164049	154612	167329	175029	164676	166251	166850	143992	160170	187838	195806	195883	165875	167834	159833	181913
--	INTRAGENIC	131	179	196	159	172	157	156	163	142	139	165	136	136	159	169	176	147	179	205	117	99	178	154	87	159	149	128	167	221	114	118	145	129	153	113	123	135	139	148	124	139	154	125	166	104	189	115	158
--	INTRON	115904	114846	159712	125028	142222	118331	145827	119841	105244	134173	130824	129986	110072	134705	134847	106037	125466	144822	131159	121913	89407	136739	114838	87679	114605	104437	111215	131996	162428	98142	91736	111121	108753	98821	108986	110391	102973	106091	105262	87784	100351	118028	126447	125071	107716	105082	98924	119214
--	UPSTREAM	8490	8966	11675	9966	10896	8645	10828	9320	7953	10230	9855	9748	8412	10241	10404	8088	9625	10360	9984	9265	6676	10171	8940	6558	8403	7985	8204	9800	12689	7170	6598	8257	8265	7465	7928	7864	7477	7758	7734	6517	7319	8322	9131	9332	8306	7804	7496	8556
--	DOWNSTREAM	9400	9452	13057	10791	11681	9530	11621	9877	8601	10822	10707	10609	8847	10958	11049	8604	9872	11542	10406	10079	7302	11144	9372	7024	9340	8568	8844	10478	13936	7845	7313	8708	9582	7831	8595	8697	8227	8124	8554	7040	8168	9113	9885	10151	8337	8230	8027	9074
--	UTR_5_PRIME	549	471	655	802	684	499	619	575	474	506	505	556	450	601	569	477	476	585	616	566	300	475	461	353	444	450	474	543	824	336	361	450	596	395	435	492	330	424	427	348	404	462	437	454	379	456	442	357
--	UTR_3_PRIME	2017	1907	2736	2883	2695	2107	2801	2280	1765	2284	2175	2250	1820	2252	2409	1792	2136	2649	2255	2255	1493	2437	1879	1445	1874	1745	1951	2209	3090	1519	1444	1842	1924	1526	1618	1882	1702	1734	1669	1625	1645	2041	1829	1867	1617	2000	1737	1748
--	SPLICE_SITE_ACCEPTOR	9	11	12	7	10	8	8	10	5	12	11	7	6	7	8	8	6	10	9	9	4	8	6	2	9	4	8	11	10	4	2	9	5	4	11	5	8	6	7	8	7	8	7	3	8	5	6	6
--	SPLICE_SITE_DONOR	8	6	11	10	8	5	11	6	6	7	10	11	7	10	16	6	7	13	8	8	3	11	8	3	13	9	13	12	16	6	4	8	3	4	8	10	6	9	6	7	8	7	7	6	5	8	6	4
--	SPLICE_SITE_REGION	246	240	276	293	289	212	323	237	176	249	251	259	179	241	253	202	266	298	266	247	167	230	165	178	208	180	164	211	337	149	136	205	224	172	183	164	166	171	149	134	158	187	220	229	189	171	142	208
--	START_GAINED	37	29	49	43	42	25	31	34	41	44	48	32	19	34	33	28	33	44	37	40	21	32	35	30	25	25	35	29	59	24	20	37	46	34	43	33	32	25	22	31	25	44	38	45	43	34	32	33
CDS	START_LOST	3	3	5	4	3	2	6	5	3	4	3	3	1	5	3	5	8	8	2	5	2	5	2	5	2	1	1	4	3	2	3	4	3	4	2	4	6	1	8	2	1	4	5	6	5	0	0	4
CDS	SYNONYMOUS_CODING	3716	3327	5422	10190	4943	4289	4889	4164	3447	5002	4054	4691	3581	4609	5028	3290	3724	5178	5252	4057	2231	6119	4488	2565	4885	4289	5605	5778	5678	4847	3521	4582	4092	3035	3704	5824	4179	4711	4944	4934	3967	4851	1584	1545	1376	6155	5717	1388
CDS	NON_SYNONYMOUS_CODING	2398	2320	3138	4466	3535	2492	3668	3190	2077	2687	2718	2742	2193	3033	2851	2141	2593	2998	2633	2771	1648	2589	2004	1786	2013	1846	2139	2263	4425	1763	1494	1837	2176	1504	1851	2085	1716	1874	1927	1651	1671	1964	1487	1431	1322	1966	1901	1365
CDS	SYNONYMOUS_STOP	5	2	2	4	3	3	4	3	3	5	4	4	5	1	3	3	3	8	4	4	0	9	1	1	6	5	4	3	2	4	1	3	5	3	4	6	6	3	3	3	2	4	4	2	3	4	7	4
CDS	STOP_GAINED	33	22	29	41	32	22	33	31	18	33	26	31	22	21	25	23	23	33	32	29	19	46	38	19	28	24	29	35	38	28	28	29	28	24	27	28	32	32	30	34	27	44	25	20	17	30	35	14
CDS	STOP_LOST	11	7	7	15	4	9	9	3	4	3	7	7	7	8	11	8	6	10	8	7	6	10	9	7	8	6	7	5	12	4	6	10	5	7	4	4	7	2	8	5	6	5	5	7	7	7	2	6
--	Other	0	0	0	0	0	0	0	0	0	0	0	0	0	0	0	0	0	0	0	0	0	0	0	0	0	0	0	0	0	0	0	0	0	0	0	0	0	0	0	0	0	0	0	0	0	0	0	0
[truncated: 82 more columns]

## Sheet: Table S7
Table S7 Characteristics of downloading whole genome sequencing data for three bovine breeds
sample	Raw bases(bp)	Clean bases(bp)	Effective rate(%)	Error rate(%)	Q20(%)	Q30(%)	GC content(%)
Brown_Swiss_1	50104595400	42055006200	83.93	0.02	98.41	95.22	44.08
Brown_Swiss_10	74561120865	72076874254	96.67	0.03	95.75	90.24	44.17
Brown_Swiss_11	56065659951	54567159143	97.33	0.03	96.55	91.57	43.63
Brown_Swiss_12	41803955774	40652381847	97.25	0.03	95.8	90.13	43.61
Brown_Swiss_13	40130589016	39168288404	97.6	0.04	95.08	88.72	42.97
Brown_Swiss_14	46915461320	45627811614	97.26	0.03	95.84	90.33	43.47
Brown_Swiss_15	47214260408	45632053005	96.65	0.03	96.29	91.07	43.59
Brown_Swiss_16	55850919327	53688345095	96.13	0.03	96.71	91.93	43.41
Brown_Swiss_17	39891339600	39575625900	99.21	0.03	97.41	92.94	43.96
Brown_Swiss_18	39994742700	39668216100	99.18	0.03	97.43	93	44.03
Brown_Swiss_19	32634367800	32312735100	99.01	0.03	97.52	93.17	44.67
Brown_Swiss_2	41332479300	35075544900	84.86	0.03	98.4	95.08	43.96
Brown_Swiss_3	48731239800	40934520300	84	0.02	98.42	95.22	43.84
Brown_Swiss_4	68240993765	63600459909	93.2	0.03	95.89	90.27	44.16
Brown_Swiss_5	56985140905	54001525060	94.76	0.03	95.8	90.35	48.37
Brown_Swiss_6	126685000000	118594000000	93.61	0.03	95.48	89.72	44.87
Brown_Swiss_7	52780519162	47328451380	89.67	0.03	95.69	90.15	44.61
Brown_Swiss_8	51004871701	48650295589	95.38	0.03	95.16	89.16	50.53
Brown_Swiss_9	51837688735	49825972693	96.12	0.03	95.97	90.63	43.89
Kazakh_1	41119166400	40956858300	99.61	0.01	97.67	94.12	44.91
Kazakh_2	38120911800	37946402100	99.54	0.01	97.67	94.11	45.28
Kazakh_3	40719625200	40370626800	99.14	0.01	97.62	94.03	46.11
Kazakh_4	35805300300	35483791800	99.1	0.01	95.54	89.55	46.34
Kazakh_5	36478950000	36222261300	99.3	0.01	95.55	89.43	45.22
Kazakh_6	33200188020	30175350000	90.89	0.01	95.28	89.2	44.5
Kazakh_7	31422739428	27221754900	86.63	0.01	95.57	89.51	44.91
Kazakh_8	36056317764	31291266600	86.78	0.01	95.44	89.25	44.08
Kazakh_9	31574135088	28552701000	90.43	0.01	95.19	89.01	45.2
Xinjiang_Brown_housing_1	20753870400	20666490600	99.58	0.03	98.14	94.39	44.62
Xinjiang_Brown_Dairy_10	15665430000	15591804900	99.53	0.03	98.17	94.51	44.96
Xinjiang_Brown_Dairy_11	15245823900	15166290300	99.48	0.03	98.16	94.52	44.87
Xinjiang_Brown_Dairy_12	19462491300	19385611500	99.6	0.02	98.33	94.98	45.06
Xinjiang_Brown_Dairy_13	19181951700	19092846600	99.54	0.03	98.21	94.63	44.81
Xinjiang_Brown_Dairy_14	22333128900	22213193700	99.46	0.03	97.94	93.96	44.91
Xinjiang_Brown_Dairy_15	18542549700	18476511300	99.64	0.03	98.25	94.72	44.7
Xinjiang_Brown_Dairy_16	16687910700	16618239600	99.58	0.03	98.09	94.57	44.75
Xinjiang_Brown_Dairy_17	18251635500	18169662900	99.55	0.03	98.03	94.19	44.7
Xinjiang_Brown_Dairy_18	17969239200	17862386100	99.41	0.03	98.11	94.42	45.13
Xinjiang_Brown_Dairy_19	19516570800	19421078100	99.51	0.03	98.18	94.55	44.62
Xinjiang_Brown_Dairy_2	21670656900	21578737500	99.58	0.03	98.12	94.38	44.63
Xinjiang_Brown_Dairy_20	20118297000	20020211700	99.51	0.03	98.21	94.69	45.19
Xinjiang_Brown_Dairy_3	20151846000	20058306300	99.54	0.03	98.2	94.59	44.56
Xinjiang_Brown_Dairy_4	31101754800	30977527500	99.6	0.03	97.58	93.09	44.67
Xinjiang_Brown_Dairy_5	16975616400	16905509400	99.59	0.03	98.03	94.44	44.96
Xinjiang_Brown_Dairy_6	17877579300	17805061200	99.59	0.03	98.07	94.22	44.78
Xinjiang_Brown_Dairy_7	19279767600	19187596800	99.52	0.03	98.25	94.8	44.94
Xinjiang_Brown_Dairy_8	18234347400	18156458400	99.57	0.03	98.12	94.43	45.41
Xinjiang_Brown_Dairy_9	17077930500	16998345000	99.53	0.03	98.19	94.59	44.88

## Sheet: Table S8
Table S8 Identification of candidate genes within a selective sweep test between different cattle breeds
BS-vs-KZ .0.05.KZ.selected.gene	BS-vs-XBG .0.05.XBG.selected.gene	BS-vs-XBH .0.05.XBH.selected.gene	KZ-vs-BS .0.05.BS.selected.gene	KZ-vs-XBG .0.05.XBG.selected.gene	KZ-vs-XBH .0.05.XBH.selected.gene	XBH-vs-BS .0.05.BS.selected.gene	XBH-vs-KZ .0.05.KZ.selected.gene	XBH-vs-XBG .0.05.XBG.selected.gene	XBG-vs-BS .0.05.BS.selected.gene	XBG-vs-KZ .0.05.KZ.selected.gene	XBG-vs-XBH .0.05.XBH.selected.gene
ENSBTAG00000000295	ENSBTAG00000000295	ENSBTAG00000000020	ENSBTAG00000000219	ENSBTAG00000000162	ENSBTAG00000000220	ENSBTAG00000000512	ENSBTAG00000001543	ENSBTAG00000001753	ENSBTAG00000000205	ENSBTAG00000001543	ENSBTAG00000003479
ENSBTAG00000000542	ENSBTAG00000000357	ENSBTAG00000000892	ENSBTAG00000000220	ENSBTAG00000000163	ENSBTAG00000000246	ENSBTAG00000000539	ENSBTAG00000002319	ENSBTAG00000006648	ENSBTAG00000000539	ENSBTAG00000001740	ENSBTAG00000003531
ENSBTAG00000000545	ENSBTAG00000000534	ENSBTAG00000001526	ENSBTAG00000000347	ENSBTAG00000000168	ENSBTAG00000000347	ENSBTAG00000000753	ENSBTAG00000003479	ENSBTAG00000015058	ENSBTAG00000002097	ENSBTAG00000002633	ENSBTAG00000003577
ENSBTAG00000001543	ENSBTAG00000000536	ENSBTAG00000001740	ENSBTAG00000000512	ENSBTAG00000000199	ENSBTAG00000000634	ENSBTAG00000000755	ENSBTAG00000004204	ENSBTAG00000017767	ENSBTAG00000003107	ENSBTAG00000004750	ENSBTAG00000003892
ENSBTAG00000001903	ENSBTAG00000000542	ENSBTAG00000003629	ENSBTAG00000000792	ENSBTAG00000000347	ENSBTAG00000000983	ENSBTAG00000001440	ENSBTAG00000005678	ENSBTAG00000020261	ENSBTAG00000003499	ENSBTAG00000005104	ENSBTAG00000004257
ENSBTAG00000002319	ENSBTAG00000000545	ENSBTAG00000004339	ENSBTAG00000000987	ENSBTAG00000000401	ENSBTAG00000000986	ENSBTAG00000002097	ENSBTAG00000006626	ENSBTAG00000039714	ENSBTAG00000003632	ENSBTAG00000005678	ENSBTAG00000004297
ENSBTAG00000003531	ENSBTAG00000001903	ENSBTAG00000005071	ENSBTAG00000001081	ENSBTAG00000000608	ENSBTAG00000000987	ENSBTAG00000003632	ENSBTAG00000007725	ENSBTAG00000045751	ENSBTAG00000003916	ENSBTAG00000005916	ENSBTAG00000004654
ENSBTAG00000003691	ENSBTAG00000002730	ENSBTAG00000012106	ENSBTAG00000001508	ENSBTAG00000000644	ENSBTAG00000001538	ENSBTAG00000003946	ENSBTAG00000008726	ENSBTAG00000051896	ENSBTAG00000004345	ENSBTAG00000005917	ENSBTAG00000005333
ENSBTAG00000003994	ENSBTAG00000003691	ENSBTAG00000013222	ENSBTAG00000001656	ENSBTAG00000000778	ENSBTAG00000001656	ENSBTAG00000003962	ENSBTAG00000013072	ENSBTAG00000052987	ENSBTAG00000004347	ENSBTAG00000006626	ENSBTAG00000007674
ENSBTAG00000004204	ENSBTAG00000005847	ENSBTAG00000014534	ENSBTAG00000002007	ENSBTAG00000000983	ENSBTAG00000002216	ENSBTAG00000003971	ENSBTAG00000014269	ENSBTAG00000054829	ENSBTAG00000004401	ENSBTAG00000007247	ENSBTAG00000007675
ENSBTAG00000005678	ENSBTAG00000006466	ENSBTAG00000014797	ENSBTAG00000002097	ENSBTAG00000000986	ENSBTAG00000003479	ENSBTAG00000004038	ENSBTAG00000014918		ENSBTAG00000004891	ENSBTAG00000007558	ENSBTAG00000008428
ENSBTAG00000005847	ENSBTAG00000007051	ENSBTAG00000016158	ENSBTAG00000002216	ENSBTAG00000000987	ENSBTAG00000003531	ENSBTAG00000004345	ENSBTAG00000020267		ENSBTAG00000004921	ENSBTAG00000007658	ENSBTAG00000010001
ENSBTAG00000006626	ENSBTAG00000007668	ENSBTAG00000016839	ENSBTAG00000002381	ENSBTAG00000001006	ENSBTAG00000003877	ENSBTAG00000005431	ENSBTAG00000020313		ENSBTAG00000005333	ENSBTAG00000008299	ENSBTAG00000010533
ENSBTAG00000007689	ENSBTAG00000007689	ENSBTAG00000017905	ENSBTAG00000002411	ENSBTAG00000001209	ENSBTAG00000004297	ENSBTAG00000006001	ENSBTAG00000020414		ENSBTAG00000005431	ENSBTAG00000008938	ENSBTAG00000011070
ENSBTAG00000008090	ENSBTAG00000008844	ENSBTAG00000017919	ENSBTAG00000003107	ENSBTAG00000001359	ENSBTAG00000004654	ENSBTAG00000006007	ENSBTAG00000020720		ENSBTAG00000006618	ENSBTAG00000010243	ENSBTAG00000011071
ENSBTAG00000008726	ENSBTAG00000008950	ENSBTAG00000018765	ENSBTAG00000003171	ENSBTAG00000001500	ENSBTAG00000004901	ENSBTAG00000006619	ENSBTAG00000020747		ENSBTAG00000007035	ENSBTAG00000013677	ENSBTAG00000012291
ENSBTAG00000009520	ENSBTAG00000009888	ENSBTAG00000018777	ENSBTAG00000003877	ENSBTAG00000001519	ENSBTAG00000005071	ENSBTAG00000007210	ENSBTAG00000023797		ENSBTAG00000007443	ENSBTAG00000014269	ENSBTAG00000012848
ENSBTAG00000011101	ENSBTAG00000011104	ENSBTAG00000018877	ENSBTAG00000003946	ENSBTAG00000001708	ENSBTAG00000005333	ENSBTAG00000008181	ENSBTAG00000032436		ENSBTAG00000007674	ENSBTAG00000014589	ENSBTAG00000012999
ENSBTAG00000011104	ENSBTAG00000012659	ENSBTAG00000019391	ENSBTAG00000003962	ENSBTAG00000001710	ENSBTAG00000005340	ENSBTAG00000008186	ENSBTAG00000039397		ENSBTAG00000008240	ENSBTAG00000015198	ENSBTAG00000013112
ENSBTAG00000014269	ENSBTAG00000014651	ENSBTAG00000020000	ENSBTAG00000003971	ENSBTAG00000001712	ENSBTAG00000005354	ENSBTAG00000009302	ENSBTAG00000040028		ENSBTAG00000009292	ENSBTAG00000016158	ENSBTAG00000013187
ENSBTAG00000015402	ENSBTAG00000015402	ENSBTAG00000023607	ENSBTAG00000004212	ENSBTAG00000001992	ENSBTAG00000005854	ENSBTAG00000010131	ENSBTAG00000048071		ENSBTAG00000009302	ENSBTAG00000016341	ENSBTAG00000013300
ENSBTAG00000017460	ENSBTAG00000015459	ENSBTAG00000031548	ENSBTAG00000004401	ENSBTAG00000002191	ENSBTAG00000006352	ENSBTAG00000010192	ENSBTAG00000049190		ENSBTAG00000009552	ENSBTAG00000016564	ENSBTAG00000013309
ENSBTAG00000017469	ENSBTAG00000016045	ENSBTAG00000039018	ENSBTAG00000004721	ENSBTAG00000002289	ENSBTAG00000006536	ENSBTAG00000010215	ENSBTAG00000051744		ENSBTAG00000010192	ENSBTAG00000016571	ENSBTAG00000014082
ENSBTAG00000020313	ENSBTAG00000017460	ENSBTAG00000044053	ENSBTAG00000004921	ENSBTAG00000002336	ENSBTAG00000007213	ENSBTAG00000010649	ENSBTAG00000053024		ENSBTAG00000010244	ENSBTAG00000016577	ENSBTAG00000014823
ENSBTAG00000020414	ENSBTAG00000017469	ENSBTAG00000047088	ENSBTAG00000005333	ENSBTAG00000002413	ENSBTAG00000007639	ENSBTAG00000012019			ENSBTAG00000010389	ENSBTAG00000016591	ENSBTAG00000014826
ENSBTAG00000020704	ENSBTAG00000018996	ENSBTAG00000047605	ENSBTAG00000005340	ENSBTAG00000002549	ENSBTAG00000007674	ENSBTAG00000012849			ENSBTAG00000010407	ENSBTAG00000018260	ENSBTAG00000015527
ENSBTAG00000020747	ENSBTAG00000020084	ENSBTAG00000048096	ENSBTAG00000005969	ENSBTAG00000002683	ENSBTAG00000007675	ENSBTAG00000013047			ENSBTAG00000010533	ENSBTAG00000018658	ENSBTAG00000015582
ENSBTAG00000021283	ENSBTAG00000020769	ENSBTAG00000049047	ENSBTAG00000006493	ENSBTAG00000002685	ENSBTAG00000007847	ENSBTAG00000013387			ENSBTAG00000010649	ENSBTAG00000019535	ENSBTAG00000015595
ENSBTAG00000024603	ENSBTAG00000021283	ENSBTAG00000049756	ENSBTAG00000007421	ENSBTAG00000002733	ENSBTAG00000007993	ENSBTAG00000014229			ENSBTAG00000010954	ENSBTAG00000020335	ENSBTAG00000015683
ENSBTAG00000032436	ENSBTAG00000034626	ENSBTAG00000050101	ENSBTAG00000007639	ENSBTAG00000002919	ENSBTAG00000008428	ENSBTAG00000015124			ENSBTAG00000010956	ENSBTAG00000020414	ENSBTAG00000017105
ENSBTAG00000044068	ENSBTAG00000035084	ENSBTAG00000050394	ENSBTAG00000007674	ENSBTAG00000002966	ENSBTAG00000010533	ENSBTAG00000016505			ENSBTAG00000011384	ENSBTAG00000023249	ENSBTAG00000017116
ENSBTAG00000046768	ENSBTAG00000047879	ENSBTAG00000050539	ENSBTAG00000008125	ENSBTAG00000003030	ENSBTAG00000010954	ENSBTAG00000016524			ENSBTAG00000012157	ENSBTAG00000024552	ENSBTAG00000017253
ENSBTAG00000048286	ENSBTAG00000048286	ENSBTAG00000052339	ENSBTAG00000008126	ENSBTAG00000003043	ENSBTAG00000010956	ENSBTAG00000018237			ENSBTAG00000012852	ENSBTAG00000024603	ENSBTAG00000018165
ENSBTAG00000051057	ENSBTAG00000053209	ENSBTAG00000053832	ENSBTAG00000010060	ENSBTAG00000003051	ENSBTAG00000011070	ENSBTAG00000018250			ENSBTAG00000013047	ENSBTAG00000026422	ENSBTAG00000018897
ENSBTAG00000051248	ENSBTAG00000054551	ENSBTAG00000054532	ENSBTAG00000010131	ENSBTAG00000003253	ENSBTAG00000011071	ENSBTAG00000018375			ENSBTAG00000014030	ENSBTAG00000027425	ENSBTAG00000020634
		ENSBTAG00000054709	ENSBTAG00000010389	ENSBTAG00000003481	ENSBTAG00000011549	ENSBTAG00000018535			ENSBTAG00000014044	ENSBTAG00000032436	ENSBTAG00000020636
		ENSBTAG00000054909	ENSBTAG00000010533	ENSBTAG00000003559	ENSBTAG00000011638	ENSBTAG00000019315			ENSBTAG00000014229	ENSBTAG00000036297	ENSBTAG00000020638
		ENSBTAG00000055314	ENSBTAG00000010692	ENSBTAG00000003638	ENSBTAG00000011771	ENSBTAG00000019823			ENSBTAG00000014375	ENSBTAG00000046277	ENSBTAG00000020992
			ENSBTAG00000010704	ENSBTAG00000003645	ENSBTAG00000012848	ENSBTAG00000019909			ENSBTAG00000014669	ENSBTAG00000048096	ENSBTAG00000021181
			ENSBTAG00000010954	ENSBTAG00000003876	ENSBTAG00000012999	ENSBTAG00000020417			ENSBTAG00000015124	ENSBTAG00000050400	ENSBTAG00000021902
			ENSBTAG00000010956	ENSBTAG00000003877	ENSBTAG00000013109	ENSBTAG00000020735			ENSBTAG00000015582	ENSBTAG00000051525	ENSBTAG00000021903
			ENSBTAG00000011549	ENSBTAG00000004171	ENSBTAG00000013112	ENSBTAG00000021242			ENSBTAG00000015595	ENSBTAG00000051647	ENSBTAG00000021953
			ENSBTAG00000012019	ENSBTAG00000004601	ENSBTAG00000013187	ENSBTAG00000025220			ENSBTAG00000015829	ENSBTAG00000052053	ENSBTAG00000024091
			ENSBTAG00000012157	ENSBTAG00000004901	ENSBTAG00000013300	ENSBTAG00000026381			ENSBTAG00000016078	ENSBTAG00000053832	ENSBTAG00000026371
			ENSBTAG00000012621	ENSBTAG00000004916	ENSBTAG00000013309	ENSBTAG00000031354			ENSBTAG00000016505	ENSBTAG00000054045	ENSBTAG00000027064
			ENSBTAG00000012849	ENSBTAG00000004940	ENSBTAG00000013686	ENSBTAG00000031573			ENSBTAG00000016991	ENSBTAG00000054103	ENSBTAG00000034586
			ENSBTAG00000012989	ENSBTAG00000004958	ENSBTAG00000014041	ENSBTAG00000032503			ENSBTAG00000017096		ENSBTAG00000035064
			ENSBTAG00000013109	ENSBTAG00000005090	ENSBTAG00000014167	ENSBTAG00000035782			ENSBTAG00000017116		ENSBTAG00000044068
			ENSBTAG00000013387	ENSBTAG00000005163	ENSBTAG00000014797	ENSBTAG00000038738			ENSBTAG00000017729		ENSBTAG00000045785
			ENSBTAG00000014041	ENSBTAG00000005483	ENSBTAG00000015177	ENSBTAG00000039313			ENSBTAG00000018250		ENSBTAG00000046419
			ENSBTAG00000014167	ENSBTAG00000005694	ENSBTAG00000015449	ENSBTAG00000045914			ENSBTAG00000019040		ENSBTAG00000048279
			ENSBTAG00000014229	ENSBTAG00000005716	ENSBTAG00000015582	ENSBTAG00000047009			ENSBTAG00000019315		ENSBTAG00000050380
			ENSBTAG00000014322	ENSBTAG00000005769	ENSBTAG00000015595	ENSBTAG00000048459			ENSBTAG00000019633		ENSBTAG00000051072
			ENSBTAG00000014911	ENSBTAG00000005807	ENSBTAG00000015683	ENSBTAG00000052694			ENSBTAG00000019823		ENSBTAG00000051431
			ENSBTAG00000015124	ENSBTAG00000005974	ENSBTAG00000016170				ENSBTAG00000020125		ENSBTAG00000053024
			ENSBTAG00000015449	ENSBTAG00000006156	ENSBTAG00000016711				ENSBTAG00000020735		ENSBTAG00000053512
			ENSBTAG00000015582	ENSBTAG00000006235	ENSBTAG00000016920				ENSBTAG00000021242
			ENSBTAG00000015595	ENSBTAG00000006270	ENSBTAG00000017028				ENSBTAG00000021372
			ENSBTAG00000016267	ENSBTAG00000006352	ENSBTAG00000017105				ENSBTAG00000021953
			ENSBTAG00000016505	ENSBTAG00000006370	ENSBTAG00000017116				ENSBTAG00000024815
			ENSBTAG00000016524	ENSBTAG00000006463	ENSBTAG00000017253				ENSBTAG00000025220
			ENSBTAG00000016711	ENSBTAG00000006592	ENSBTAG00000017468				ENSBTAG00000030593
			ENSBTAG00000016920	ENSBTAG00000006594	ENSBTAG00000017615				ENSBTAG00000031814
			ENSBTAG00000016991	ENSBTAG00000006678	ENSBTAG00000017624				ENSBTAG00000031824
			ENSBTAG00000017001	ENSBTAG00000006882	ENSBTAG00000018227				ENSBTAG00000032503
			ENSBTAG00000017028	ENSBTAG00000007007	ENSBTAG00000018765				ENSBTAG00000038148
			ENSBTAG00000017116	ENSBTAG00000007008	ENSBTAG00000018777				ENSBTAG00000039065
			ENSBTAG00000018101	ENSBTAG00000007135	ENSBTAG00000018877				ENSBTAG00000045785
			ENSBTAG00000018227	ENSBTAG00000007159	ENSBTAG00000019313				ENSBTAG00000046392
			ENSBTAG00000018237	ENSBTAG00000007163	ENSBTAG00000019478				ENSBTAG00000046540
			ENSBTAG00000018250	ENSBTAG00000007166	ENSBTAG00000019984				ENSBTAG00000047009
			ENSBTAG00000018535	ENSBTAG00000007169	ENSBTAG00000019995				ENSBTAG00000051418
			ENSBTAG00000019040	ENSBTAG00000007213	ENSBTAG00000020009				ENSBTAG00000051752
			ENSBTAG00000019313	ENSBTAG00000007275	ENSBTAG00000020634				ENSBTAG00000052263
			ENSBTAG00000019478	ENSBTAG00000007429	ENSBTAG00000020636				ENSBTAG00000052805
			ENSBTAG00000019633	ENSBTAG00000007442	ENSBTAG00000020638				ENSBTAG00000053885
			ENSBTAG00000020125	ENSBTAG00000007659	ENSBTAG00000020939
			ENSBTAG00000020735	ENSBTAG00000007843	ENSBTAG00000020940
			ENSBTAG00000020939	ENSBTAG00000007850	ENSBTAG00000021181
			ENSBTAG00000020940	ENSBTAG00000008237	ENSBTAG00000021953
			ENSBTAG00000021242	ENSBTAG00000008238	ENSBTAG00000022039
			ENSBTAG00000021372	ENSBTAG00000008287	ENSBTAG00000023648
			ENSBTAG00000021953	ENSBTAG00000008652	ENSBTAG00000024091
			ENSBTAG00000022013	ENSBTAG00000008664	ENSBTAG00000027064
			ENSBTAG00000023648	ENSBTAG00000008684	ENSBTAG00000030190
			ENSBTAG00000025220	ENSBTAG00000008714	ENSBTAG00000031715
			ENSBTAG00000031354	ENSBTAG00000008844	ENSBTAG00000031846
			ENSBTAG00000031814	ENSBTAG00000008845	ENSBTAG00000031849
			ENSBTAG00000031824	ENSBTAG00000008931	ENSBTAG00000031851
			ENSBTAG00000031866	ENSBTAG00000009350	ENSBTAG00000034586
			ENSBTAG00000032092	ENSBTAG00000009362	ENSBTAG00000035064
			ENSBTAG00000032503	ENSBTAG00000009431	ENSBTAG00000039520
			ENSBTAG00000034077	ENSBTAG00000009432	ENSBTAG00000045785
			ENSBTAG00000035686	ENSBTAG00000009435	ENSBTAG00000046419
			ENSBTAG00000036078	ENSBTAG00000009522	ENSBTAG00000047317
			ENSBTAG00000038148	ENSBTAG00000009734	ENSBTAG00000047704
			ENSBTAG00000038738	ENSBTAG00000010247	ENSBTAG00000047749
			ENSBTAG00000039065	ENSBTAG00000010328	ENSBTAG00000048087
			ENSBTAG00000039313	ENSBTAG00000010383	ENSBTAG00000048692
			ENSBTAG00000040477	ENSBTAG00000010449	ENSBTAG00000049473
			ENSBTAG00000045785	ENSBTAG00000010464	ENSBTAG00000050060
			ENSBTAG00000047317	ENSBTAG00000010819	ENSBTAG00000051981
			ENSBTAG00000047396	ENSBTAG00000010873	ENSBTAG00000053024
			ENSBTAG00000047434	ENSBTAG00000010882	ENSBTAG00000054184
			ENSBTAG00000047482	ENSBTAG00000010978	ENSBTAG00000054447
			ENSBTAG00000048614	ENSBTAG00000010993	ENSBTAG00000054594
			ENSBTAG00000048692	ENSBTAG00000010995
			ENSBTAG00000049504	ENSBTAG00000011094
			ENSBTAG00000050839	ENSBTAG00000011112
			ENSBTAG00000051230	ENSBTAG00000011225
			ENSBTAG00000052975	ENSBTAG00000011268
			ENSBTAG00000053472	ENSBTAG00000011275
			ENSBTAG00000053550	ENSBTAG00000011314
			ENSBTAG00000053885	ENSBTAG00000011344
				ENSBTAG00000011634
				ENSBTAG00000011638
				ENSBTAG00000011656
				ENSBTAG00000011964
				ENSBTAG00000012030
				ENSBTAG00000012143
				ENSBTAG00000012193
				ENSBTAG00000012228
				ENSBTAG00000012234
				ENSBTAG00000012343
				ENSBTAG00000012471
				ENSBTAG00000012565
				ENSBTAG00000012646
				ENSBTAG00000012700
				ENSBTAG00000013109
				ENSBTAG00000013166
				ENSBTAG00000013264
				ENSBTAG00000013405
				ENSBTAG00000013408
				ENSBTAG00000013410
				ENSBTAG00000013475
				ENSBTAG00000013569
				ENSBTAG00000013686
				ENSBTAG00000013688
				ENSBTAG00000013722
				ENSBTAG00000013736
				ENSBTAG00000013810
				ENSBTAG00000013982
				ENSBTAG00000013983
				ENSBTAG00000013992
				ENSBTAG00000014016
				ENSBTAG00000014151
				ENSBTAG00000014194
				ENSBTAG00000014204
				ENSBTAG00000014234
				ENSBTAG00000014433
				ENSBTAG00000014441
				ENSBTAG00000014548
				ENSBTAG00000014692
				ENSBTAG00000014700
				ENSBTAG00000014760
				ENSBTAG00000014769
				ENSBTAG00000014784
				ENSBTAG00000014786
				ENSBTAG00000014806
				ENSBTAG00000015052
				ENSBTAG00000015131
				ENSBTAG00000015188
				ENSBTAG00000015513
				ENSBTAG00000015526
				ENSBTAG00000015580
				ENSBTAG00000015784
				ENSBTAG00000015789
				ENSBTAG00000015794
				ENSBTAG00000015796
				ENSBTAG00000015805
				ENSBTAG00000015924
				ENSBTAG00000016004
				ENSBTAG00000016131
				ENSBTAG00000016170
				ENSBTAG00000016174
				ENSBTAG00000016175
				ENSBTAG00000016260
				ENSBTAG00000016282
				ENSBTAG00000016316
				ENSBTAG00000016319
				ENSBTAG00000016369
				ENSBTAG00000016456
				ENSBTAG00000016598
				ENSBTAG00000016603
				ENSBTAG00000016612
				ENSBTAG00000016667
				ENSBTAG00000016711
				ENSBTAG00000017086
				ENSBTAG00000017232
				ENSBTAG00000017299
				ENSBTAG00000017468
				ENSBTAG00000017574
				ENSBTAG00000017684
				ENSBTAG00000017799
				ENSBTAG00000017911
				ENSBTAG00000017913
				ENSBTAG00000017942
				ENSBTAG00000017971
				ENSBTAG00000018041
				ENSBTAG00000018431
				ENSBTAG00000018502
				ENSBTAG00000018638
				ENSBTAG00000018711
				ENSBTAG00000019023
				ENSBTAG00000019144
				ENSBTAG00000019187
				ENSBTAG00000019264
				ENSBTAG00000019279
				ENSBTAG00000019313
				ENSBTAG00000019480
				ENSBTAG00000019526
				ENSBTAG00000019550
				ENSBTAG00000019663
				ENSBTAG00000019819
				ENSBTAG00000019872
				ENSBTAG00000019984
				ENSBTAG00000020012
				ENSBTAG00000020650
				ENSBTAG00000020679
				ENSBTAG00000020860
				ENSBTAG00000020869
				ENSBTAG00000020939
				ENSBTAG00000020940
				ENSBTAG00000021091
				ENSBTAG00000021199
				ENSBTAG00000021214
				ENSBTAG00000021232
				ENSBTAG00000021378
				ENSBTAG00000021445
				ENSBTAG00000021553
				ENSBTAG00000021668
				ENSBTAG00000021675
				ENSBTAG00000021685
				ENSBTAG00000021762
				ENSBTAG00000021949
				ENSBTAG00000021964
				ENSBTAG00000022744
				ENSBTAG00000023845
				ENSBTAG00000023846
				ENSBTAG00000024125
				ENSBTAG00000024157
				ENSBTAG00000024431
				ENSBTAG00000024534
				ENSBTAG00000024578
				ENSBTAG00000024851
				ENSBTAG00000025029
				ENSBTAG00000027197
				ENSBTAG00000027405
				ENSBTAG00000027525
				ENSBTAG00000030838
				ENSBTAG00000031010
				ENSBTAG00000031497
				ENSBTAG00000031669
				ENSBTAG00000031707
				ENSBTAG00000031715
				ENSBTAG00000031764
				ENSBTAG00000031906
				ENSBTAG00000032079
				ENSBTAG00000032206
				ENSBTAG00000032281
				ENSBTAG00000032301
				ENSBTAG00000032531
				ENSBTAG00000032887
				ENSBTAG00000032996
				ENSBTAG00000033007
				ENSBTAG00000033217
				ENSBTAG00000033220
				ENSBTAG00000034867
				ENSBTAG00000034883
				ENSBTAG00000034905
				ENSBTAG00000035686
				ENSBTAG00000035995
				ENSBTAG00000036031
				ENSBTAG00000037625
				ENSBTAG00000037649
				ENSBTAG00000038079
				ENSBTAG00000039105
				ENSBTAG00000039171
				ENSBTAG00000039520
				ENSBTAG00000039530
				ENSBTAG00000039755
				ENSBTAG00000039968
				ENSBTAG00000040427
				ENSBTAG00000043955
				ENSBTAG00000043962
				ENSBTAG00000043990
				ENSBTAG00000043991
				ENSBTAG00000044022
				ENSBTAG00000044190
				ENSBTAG00000045617
				ENSBTAG00000045757
				ENSBTAG00000045852
				ENSBTAG00000045909
				ENSBTAG00000046545
				ENSBTAG00000046633
				ENSBTAG00000046701
				ENSBTAG00000046786
				ENSBTAG00000046924
				ENSBTAG00000047319
				ENSBTAG00000047532
				ENSBTAG00000047652
				ENSBTAG00000047658
				ENSBTAG00000047704
				ENSBTAG00000048087
				ENSBTAG00000048602
				ENSBTAG00000048614
				ENSBTAG00000048690
				ENSBTAG00000048692
				ENSBTAG00000049340
				ENSBTAG00000049344
				ENSBTAG00000049369
				ENSBTAG00000049473
				ENSBTAG00000049722
				ENSBTAG00000049772
				ENSBTAG00000050050
				ENSBTAG00000050060
				ENSBTAG00000050212
				ENSBTAG00000050253
				ENSBTAG00000050294
				ENSBTAG00000050398
				ENSBTAG00000050689
				ENSBTAG00000050895
				ENSBTAG00000050966
				ENSBTAG00000051105
				ENSBTAG00000051211
				ENSBTAG00000051598
				ENSBTAG00000051599
				ENSBTAG00000051936
				ENSBTAG00000051981
				ENSBTAG00000052173
				ENSBTAG00000052368
				ENSBTAG00000052949
				ENSBTAG00000052975
				ENSBTAG00000052981
				ENSBTAG00000053113
				ENSBTAG00000053264
				ENSBTAG00000053472
				ENSBTAG00000053540
				ENSBTAG00000053551
				ENSBTAG00000053619
				ENSBTAG00000053809
				ENSBTAG00000053813
				ENSBTAG00000054020
				ENSBTAG00000054135
				ENSBTAG00000054184
				ENSBTAG00000054309
				ENSBTAG00000054447
				ENSBTAG00000054594
				ENSBTAG00000054597
				ENSBTAG00000055011
				ENSBTAG00000055209
				ENSBTAG00000055267

## Sheet: Table S9
Table S9 Significant enrichment of GO terms between XBH-vs-XBG (XBG.selected.gene)
GO_accession	Description	Term_type	Over_represented_pValue	Corrected_pValue	DEG_item	DEG_list	Bg_item	Bg_list	Gene_names
GO:0006777	Mo-molybdopterin cofactor biosynthetic process	biological_process	4.9123e-06	0.0050168	3	7	161	30615	ENSBTAT00000072850,ENSBTAT00000086789,ENSBTAT00000078506
GO:0019720	Mo-molybdopterin cofactor metabolic process	biological_process	4.9123e-06	0.0050168	3	7	161	30615	ENSBTAT00000078506,ENSBTAT00000086789,ENSBTAT00000072850
GO:0032324	molybdopterin cofactor biosynthetic process	biological_process	5.5824e-06	0.0050168	3	7	168	30615	ENSBTAT00000078506,ENSBTAT00000086789,ENSBTAT00000072850
GO:0043545	molybdopterin cofactor metabolic process	biological_process	5.5824e-06	0.0050168	3	7	168	30615	ENSBTAT00000072850,ENSBTAT00000086789,ENSBTAT00000078506
GO:0051189	prosthetic group metabolic process	biological_process	5.8869e-06	0.0050168	3	7	171	30615	ENSBTAT00000086789,ENSBTAT00000078506,ENSBTAT00000072850
GO:0042626	ATPase activity, coupled to transmembrane movement of substances	molecular_function	1.3417e-05	0.0066892	3	7	225	30615	ENSBTAT00000072850,ENSBTAT00000078506,ENSBTAT00000086789
GO:0043492	ATPase activity, coupled to movement of substances	molecular_function	1.3417e-05	0.0066892	3	7	225	30615	ENSBTAT00000072850,ENSBTAT00000086789,ENSBTAT00000078506
GO:0015399	primary active transmembrane transporter activity	molecular_function	1.4516e-05	0.0066892	3	7	231	30615	ENSBTAT00000072850,ENSBTAT00000086789,ENSBTAT00000078506
GO:0015405	P-P-bond-hydrolysis-driven transmembrane transporter activity	molecular_function	1.4516e-05	0.0066892	3	7	231	30615	ENSBTAT00000078506,ENSBTAT00000086789,ENSBTAT00000072850
GO:0019083	viral transcription	biological_process	1.5699e-05	0.0066892	2	7	27	30615	ENSBTAT00000086789,ENSBTAT00000078506
GO:0009108	coenzyme biosynthetic process	biological_process	2.6031e-05	0.010062	3	7	281	30615	ENSBTAT00000072850,ENSBTAT00000086789,ENSBTAT00000078506
GO:0016820	hydrolase activity, acting on acid anhydrides, catalyzing transmembrane movement of substances	molecular_function	2.8337e-05	0.010062	3	7	289	30615	ENSBTAT00000072850,ENSBTAT00000086789,ENSBTAT00000078506
GO:0006732	coenzyme metabolic process	biological_process	3.4878e-05	0.011432	3	7	310	30615	ENSBTAT00000078506,ENSBTAT00000086789,ENSBTAT00000072850
GO:0042623	ATPase activity, coupled	molecular_function	5.5425e-05	0.016869	3	7	362	30615	ENSBTAT00000072850,ENSBTAT00000078506,ENSBTAT00000086789
GO:0019080	viral genome expression	biological_process	6.6207e-05	0.017049	2	7	55	30615	ENSBTAT00000086789,ENSBTAT00000078506
GO:0022804	active transmembrane transporter activity	molecular_function	6.6545e-05	0.017049	3	7	385	30615	ENSBTAT00000072850,ENSBTAT00000078506,ENSBTAT00000086789
GO:0051188	cofactor biosynthetic process	biological_process	6.8019e-05	0.017049	3	7	388	30615	ENSBTAT00000072850,ENSBTAT00000078506,ENSBTAT00000086789
GO:0051186	cofactor metabolic process	biological_process	0.00010282	0.02434	3	7	446	30615	ENSBTAT00000072850,ENSBTAT00000086789,ENSBTAT00000078506
Significant enrichment of GO terms between BS-vs-XBH (XBH.selected.gene)
GO_accession	Description	Term_type	Over_represented_pValue	Corrected_pValue	DEG_item	DEG_list	Bg_item	Bg_list	Gene_names
GO:0016020	membrane	cellular_component	5.1396e-06	0.0219	23	33	9433	30615	ENSBTAT00000065684,ENSBTAT00000064952,ENSBTAT00000069684,ENSBTAT00000006685,ENSBTAT00000046043,ENSBTAT00000052777,ENSBTAT00000011165,ENSBTAT00000023798,ENSBTAT00000001998,ENSBTAT00000063519,ENSBTAT00000071654,ENSBTAT00000070216,ENSBTAT00000061065,ENSBTAT00000083535,ENSBTAT00000061225,ENSBTAT00000024989,ENSBTAT00000025838,ENSBTAT00000055781,ENSBTAT00000054744,ENSBTAT00000052917,ENSBTAT00000005678,…

## Sheet: Table S10
Table S10 Significant enrichment of KEGG pathways between different cattle breeds
	##Databases: KEGG PATHWAY
	##Statistical test method: hypergeometric test / Fisher's exact test
	##FDR correction method: Benjamini and Hochberg
Selected object	#Term	Database	ID	Input number	Background number	P-Value	Corrected P-Value	Input	KEGG_ID/KO	Entrez_ID	Hyperlink
KZ-vs-XBH (XBH.selected.gene)	Osteoclast differentiation	KEGG PATHWAY	bta04380	5	135	0.000289229	0.0182377	transcript:ENSBTAT00000064911|transcript:ENSBTAT00000082043|transcript:ENSBTAT00000070673|transcript:ENSBTAT00000008233|transcript:ENSBTAT00000012873	bta:536097|bta:536097|bta:529990|bta:536097|bta:536097|	536097|536097|529990|536097|536097|	http://www.genome.jp/kegg-bin/show_pathway?bta04380/bta:529990%09red/bta:536097%09red
	Insulin secretion	KEGG PATHWAY	bta04911	4	84	0.000486339	0.0182377	transcript:ENSBTAT00000054334|transcript:ENSBTAT00000071654|transcript:ENSBTAT00000046676|transcript:ENSBTAT00000021523	bta:282573|bta:505740|bta:538996|bta:532060|	282573|505740|538996|532060|	http://www.genome.jp/kegg-bin/show_pathway?bta04911/bta:538996%09red/bta:282573%09red/bta:532060%09red/bta:505740%09red
XBH-vs-KZ (KZ.selected.gene)	Hedgehog signaling pathway	KEGG PATHWAY	bta04340	2	51	0.002477	0.0369803	transcript:ENSBTAT00000078373|transcript:ENSBTAT00000076702	bta:522467|bta:511308|	522467|511308|	http://www.genome.jp/kegg-bin/show_pathway?bta04340/bta:511308%09red/bta:522467%09red
	Basal cell carcinoma	KEGG PATHWAY	bta05217	2	56	0.00295843	0.0369803	transcript:ENSBTAT00000078373|transcript:ENSBTAT00000076702	bta:522467|bta:511308|	522467|511308|	http://www.genome.jp/kegg-bin/show_pathway?bta05217/bta:511308%09red/bta:522467%09red
XBH-vs-XBG (XBG.selected.gene)	Cell adhesion molecules (CAMs)	KEGG PATHWAY	bta04514	1	154	0.00635194	0.00635194	transcript:ENSBTAT00000020042	bta:525796|	525796|	http://www.genome.jp/kegg-bin/show_pathway?bta04514/bta:525796%09red

[truncated: 3 more sheets: Table S11, Table S12, Sheet1]
